# Supplementary material for: Design, Fabrication and Characterization of Biodegradable Composites Containing Closo-Borates as Potential Materials for Boron Neutron Capture Therapy
Source: Polymers (Basel). 2022 Sep 15;14(18):3864. doi: 10.3390/polym14183864 (PMC9506383; doi:10.3390/polym14183864)
Supplement: Supplementary file 1 [file polymers-14-03864-s001.zip]

Archive with 1 entries (1 files):
- polymers-1866270-supplementary.pdf
